# Supplementary material for: Diphenyl chloro­thio­phospho­nate
Source: Acta Crystallogr Sect E Struct Rep Online. 2011 Oct 8;67(Pt 11):o2861. doi: 10.1107/S160053681104030X (PMC3247596; doi:10.1107/S160053681104030X)
Supplement: Supplementary file 2 [file e-67-o2861-Isup2.hkl]

# 
# h,k,l, Fc-squared, Fo-squared, sigma(Fo-squared) and status flag 
# 
data_I
_shelx_title ' M110708G1 in Pmn2(1)' 
_shelx_refln_list_code          4 
_shelx_F_calc_maximum       95.92 
_exptl_crystal_F_000       292.00 
_reflns_d_resolution_high  0.7583 
 
loop_ 
 _symmetry_equiv_pos_as_xyz 
 'x, y, z' 
 '-x+1/2, -y, z+1/2' 
 'x+1/2, -y, z+1/2' 
 '-x, y, z' 
 
_cell_length_a    14.9779 
_cell_length_b     7.3709 
_cell_length_c     5.8157 
_cell_angle_alpha  90.000 
_cell_angle_beta   90.000 
_cell_angle_gamma  90.000 
 
_shelx_F_squared_multiplier     1.000 
 
loop_ 
 _refln_index_h 
 _refln_index_k 
 _refln_index_l 
 _refln_F_squared_calc 
 _refln_F_squared_meas 
 _refln_F_squared_sigma 
 _refln_observed_status 
   1   0  -7      129.38      133.09     17.49 o 
   3   0  -7       49.31       43.48     10.87 o 
   5   0  -7       32.04       30.92      9.37 o 
   7   0  -7       22.58       20.11      6.50 o 
   0   1  -7      144.32      126.02     19.06 o 
   1   1  -7       12.73        9.83     12.86 o 
   2   1  -7       52.73       54.29      9.02 o 
   3   1  -7        2.92        2.92      4.29 o 
   4   1  -7       32.46       28.53      6.28 o 
   5   1  -7        2.48        2.70      3.73 o 
   6   1  -7       70.19       59.30      8.82 o 
   7   1  -7        1.37        0.66      1.97 o 
   0   2  -7      186.34      175.20     24.05 o 
   1   2  -7       65.37       58.82      9.17 o 
   2   2  -7      103.72      106.21     12.62 o 
   3   2  -7        7.82        8.39     10.14 o 
   4   2  -7       34.56       39.19      7.26 o 
   5   2  -7       83.78       85.87     10.08 o 
   6   2  -7        7.90        6.18      7.88 o 
   0   3  -7       44.12       36.92      9.94 o 
   1   3  -7      154.90      151.76     13.65 o 
   2   3  -7       13.84       11.14     12.90 o 
   3   3  -7       12.56       13.54      8.50 o 
   4   3  -7       35.37       32.72      6.69 o 
   5   3  -7       43.76       42.06      7.14 o 
   0   0  -6      280.92      261.78     29.91 o 
   2   0  -6      732.33      733.53     23.79 o 
   4   0  -6      278.02      279.92     21.88 o 
   6   0  -6      109.00      116.31     17.03 o 
   8   0  -6      605.50      568.82     36.21 o 
  10   0  -6       89.17       94.11     11.98 o 
  12   0  -6       56.65       50.15     10.02 o 
   0   1  -6        2.80        2.64      5.35 o 
   1   1  -6      296.45      309.28     17.17 o 
   2   1  -6       76.18       79.16      6.38 o 
   3   1  -6      355.64      377.93     20.39 o 
   4   1  -6       37.73       39.63      4.86 o 
   5   1  -6      361.52      390.25     20.09 o 
   6   1  -6       78.20       74.54      9.24 o 
   7   1  -6      532.45      541.33     21.57 o 
   8   1  -6       57.74       58.91      6.96 o 
   9   1  -6      199.53      225.18     13.37 o 
  10   1  -6       17.36       17.53      5.11 o 
  11   1  -6      237.42      262.17     16.11 o 
  12   1  -6       23.47       24.44      6.96 o 
   0   2  -6      133.20      145.17     18.80 o 
   1   2  -6       38.84       41.56      5.71 o 
   2   2  -6      836.92      861.24     21.42 o 
   3   2  -6       55.98       47.60      6.49 o 
   4   2  -6      506.32      515.98     25.78 o 
   5   2  -6        9.51        7.92      6.61 o 
   6   2  -6      180.40      189.62     11.18 o 
   7   2  -6       52.52       40.63      5.38 o 
   8   2  -6      594.59      598.58     26.41 o 
   9   2  -6        5.07        3.17      3.12 o 
  10   2  -6      251.57      267.39     15.13 o 
  11   2  -6       17.97       15.55     13.83 o 
   0   3  -6       63.43       69.81     15.21 o 
   1   3  -6      268.72      249.46     14.05 o 
   2   3  -6      101.37       99.76     11.85 o 
   3   3  -6      169.90      162.55     10.34 o 
   4   3  -6        8.90        6.31      6.24 o 
   5   3  -6      156.73      160.30     10.53 o 
   6   3  -6        7.07        4.47      4.16 o 
   7   3  -6      112.71      104.01      8.50 o 
   8   3  -6       20.46       20.60      4.78 o 
   9   3  -6      129.85      133.03      9.53 o 
  10   3  -6        9.93        6.49     11.76 o 
   0   4  -6      149.42      161.18     14.88 o 
   1   4  -6       15.87       17.16     14.54 o 
   2   4  -6       65.29       62.22      7.63 o 
   3   4  -6       63.02       72.59      8.68 o 
   4   4  -6       89.32       91.35      9.06 o 
   5   4  -6       23.38       29.75      5.50 o 
   6   4  -6        8.45        5.85      7.44 o 
   7   4  -6        9.75       12.45      6.64 o 
   8   4  -6       35.80       41.78      6.32 o 
   9   4  -6       37.84       43.78      6.24 o 
   0   5  -6       45.95       39.83     12.53 o 
   1   5  -6      156.13      174.62     19.34 o 
   2   5  -6       98.45      112.94     15.64 o 
   3   5  -6       81.91       93.89     14.11 o 
   4   5  -6       30.31       32.22      7.43 o 
   5   5  -6       90.29       97.20     10.06 o 
   6   5  -6        7.31        4.93      8.39 o 
   0   6  -6      287.20      276.23     27.17 o 
   1   6  -6        8.92        2.34      5.05 o 
   1   0  -5      326.54      329.64      9.53 o 
   3   0  -5      182.25      184.71     20.24 o 
   5   0  -5      271.14      301.09     17.59 o 
   7   0  -5      329.31      336.45     21.75 o 
   9   0  -5       87.13       92.32     10.05 o 
  11   0  -5      264.85      246.48     20.61 o 
  13   0  -5       83.12       75.58     12.87 o 
   0   1  -5      887.13      874.01     16.58 o 
   1   1  -5        4.73        4.11      1.83 o 
   2   1  -5      514.37      523.26     13.73 o 
   3   1  -5       65.85       62.03      5.42 o 
   4   1  -5      192.28      207.67     12.06 o 
   5   1  -5       28.88       32.35      3.89 o 
   6   1  -5      136.47      147.50      8.63 o 
   7   1  -5       81.69       83.02      7.25 o 
   8   1  -5      407.54      378.80     14.53 o 
   9   1  -5       12.90       11.32      8.58 o 
  10   1  -5      124.95      129.11      9.31 o 
  11   1  -5       21.02       24.22      3.88 o 
  12   1  -5       33.95       36.51      4.92 o 
  13   1  -5       26.93       23.71      4.97 o 
  14   1  -5       80.02       79.35     10.39 o 
   0   2  -5      147.30      151.45     13.37 o 
   1   2  -5      192.75      204.05      8.98 o 
   2   2  -5      124.36      133.23      8.76 o 
   3   2  -5      147.28      152.76     10.46 o 
   4   2  -5        5.17        3.01      2.58 o 
   5   2  -5      198.84      201.79     11.60 o 
   6   2  -5       21.01       24.76      4.31 o 
   7   2  -5      219.71      223.55     10.71 o 
   8   2  -5       50.09       41.12      5.38 o 
   9   2  -5      100.69      108.94      9.04 o 
  10   2  -5        9.82        8.39      4.72 o 
  11   2  -5      122.07      119.86      7.87 o 
  12   2  -5      144.65      149.72     12.50 o 
  13   2  -5       64.30       64.01     11.26 o 
  14   2  -5        3.96        2.89      5.53 o 
   0   3  -5       69.16       74.31      7.86 o 
   1   3  -5      390.50      377.55     12.08 o 
   2   3  -5      190.90      184.61      8.92 o 
   3   3  -5       36.59       37.43      4.29 o 
   4   3  -5      118.07      112.66      6.31 o 
   5   3  -5      118.90      109.22      6.57 o 
   6   3  -5       78.97       84.65      6.98 o 
   7   3  -5       84.19       82.89      8.36 o 
   8   3  -5      113.02      106.23      9.52 o 
   9   3  -5       53.28       61.20      7.50 o 
  10   3  -5       58.24       60.48      7.12 o 
  11   3  -5       61.67       54.14      8.25 o 
  12   3  -5       28.74       22.83      8.37 o 
  13   3  -5      395.87      396.19     29.78 o 
   0   4  -5       26.51       24.06      4.05 o 
   1   4  -5      119.31      125.22      6.25 o 
   2   4  -5       78.37       74.34      5.58 o 
   3   4  -5       22.29       23.03      3.30 o 
   4   4  -5       11.72        5.76      4.89 o 
   5   4  -5      137.28      132.02      9.62 o 
   6   4  -5       12.08       14.24      5.23 o 
   7   4  -5       10.71       12.65      4.47 o 
   8   4  -5       51.79       46.26      6.36 o 
   9   4  -5       65.69       69.50      9.75 o 
  10   4  -5        5.45        2.91      3.79 o 
  11   4  -5       31.02       29.48      6.33 o 
  12   4  -5       80.53       72.40     11.63 o 
   0   5  -5      383.38      439.22     39.24 o 
   1   5  -5        1.10        2.43      2.69 o 
   2   5  -5       27.99       28.40      4.23 o 
   3   5  -5       16.57       10.21      6.24 o 
   4   5  -5      115.84      116.79     13.48 o 
   5   5  -5        4.16        5.48      6.40 o 
   6   5  -5        0.91        2.96      4.47 o 
   7   5  -5       90.96       98.34     11.96 o 
   8   5  -5       23.19       26.37      6.62 o 
   9   5  -5       47.05       42.44      8.10 o 
  10   5  -5       92.99       96.30     10.38 o 
   0   6  -5        0.42        1.48      4.57 o 
   1   6  -5      132.63      131.76     13.18 o 
   2   6  -5       17.81       19.58      5.03 o 
   3   6  -5      107.35      103.74     10.49 o 
   4   6  -5       31.55       34.43      5.80 o 
   5   6  -5       65.86       65.81      8.62 o 
   6   6  -5      103.52      114.10     14.58 o 
   7   6  -5       66.76       60.75      9.44 o 
   8   6  -5       24.80       28.98      6.78 o 
   0   7  -5      141.36      120.01     17.55 o 
   1   7  -5       14.99        5.10      6.18 o 
   2   7  -5        7.44        6.11     13.13 o 
   3   7  -5       67.35       70.71      9.68 o 
   4   7  -5       19.14        9.58      8.25 o 
   0   0  -4      503.29      503.24     21.30 o 
   2   0  -4       13.17       10.37      1.95 o 
   4   0  -4      216.11      229.33      9.34 o 
   6   0  -4        3.42        1.81      2.49 o 
   8   0  -4       84.00       81.13      8.80 o 
  10   0  -4       79.86       73.47      9.93 o 
  12   0  -4      205.35      182.38     15.02 o 
  14   0  -4       16.14       13.96      5.12 o 
  16   0  -4       57.74       53.61     10.97 o 
   0   1  -4      321.86      335.63      9.77 o 
   1   1  -4       44.58       37.29      2.61 o 
   2   1  -4       42.87       41.52      2.57 o 
   3   1  -4      227.80      229.12      5.95 o 
   4   1  -4      287.50      297.63      6.49 o 
   5   1  -4      198.03      196.02      6.60 o 
   6   1  -4      217.27      203.53      6.91 o 
   7   1  -4      336.95      317.00      9.69 o 
   8   1  -4      170.69      168.74     12.28 o 
   9   1  -4      287.57      278.55     11.18 o 
  10   1  -4      140.37      139.85      7.92 o 
  11   1  -4       62.31       57.03      5.03 o 
  12   1  -4        5.15        6.15      5.01 o 
  13   1  -4      182.32      191.30     10.13 o 
  14   1  -4       87.00       82.23     11.39 o 
  15   1  -4       78.39       72.31     15.17 o 
  16   1  -4       21.34       22.17      7.97 o 
   0   2  -4      110.33      115.62      6.80 o 
   1   2  -4      259.60      259.94      5.83 o 
   2   2  -4      571.67      526.19     14.21 o 
   3   2  -4      103.10       92.76      3.39 o 
   4   2  -4      675.71      669.78     12.91 o 
   5   2  -4       47.13       39.83      4.93 o 
   6   2  -4      167.31      173.91      5.53 o 
   7   2  -4       24.45       23.52      2.74 o 
   8   2  -4      372.34      367.44     12.65 o 
   9   2  -4      114.12      103.80      5.67 o 
  10   2  -4      441.49      441.59     15.78 o 
  11   2  -4       42.35       40.64      3.82 o 
  12   2  -4       97.52       99.72     11.59 o 
  13   2  -4      169.24      161.82     13.46 o 
  14   2  -4      142.92      136.80     18.27 o 
  15   2  -4        7.01        3.81      5.76 o 
  16   2  -4      243.79      244.05     25.92 o 
   0   3  -4      945.55      942.31     28.10 o 
   1   3  -4      182.08      159.71      5.83 o 
   2   3  -4      227.73      231.87      6.32 o 
   3   3  -4      134.64      108.71      4.24 o 
   4   3  -4      270.29      261.41      8.09 o 
   5   3  -4       89.23       86.41      4.99 o 
   6   3  -4       18.98       18.08      3.73 o 
   7   3  -4       66.33       62.81      6.07 o 
   8   3  -4       13.02       10.53      7.20 o 
   9   3  -4       64.88       60.37      6.33 o 
  10   3  -4      324.91      294.94     14.41 o 
  11   3  -4       38.11       38.33      5.90 o 
  12   3  -4      155.56      143.34     11.20 o 
  13   3  -4      108.16       95.24     12.94 o 
  14   3  -4      121.51      112.12     17.74 o 
  15   3  -4       83.38       82.66     14.11 o 
   0   4  -4       81.85       84.46     10.49 o 
   1   4  -4      116.05      119.12      9.69 o 
   2   4  -4       64.09       66.69      6.41 o 
   3   4  -4      246.33      256.04     11.31 o 
   4   4  -4       46.57       42.59      4.27 o 
   5   4  -4       55.47       50.47      4.71 o 
   6   4  -4       70.33       57.82      5.99 o 
   7   4  -4       34.33       36.90      5.65 o 
   8   4  -4       40.59       40.27      5.91 o 
   9   4  -4      192.97      201.72     15.27 o 
  10   4  -4       24.27       26.40      5.11 o 
  11   4  -4       13.14       11.36      6.41 o 
  12   4  -4       34.68       34.46      7.81 o 
  13   4  -4       96.33       93.83     13.14 o 
  14   4  -4       48.49       43.07      8.44 o 
   0   5  -4      494.28      483.89     31.61 o 
   1   5  -4      269.43      284.02     15.68 o 
   2   5  -4       94.61       88.26      8.30 o 
   3   5  -4       94.54       94.66      8.46 o 
   4   5  -4      161.52      172.16     12.48 o 
   5   5  -4      170.92      163.88     11.51 o 
   6   5  -4      172.58      163.04     11.54 o 
   7   5  -4       48.88       47.93      8.08 o 
   8   5  -4       47.58       43.73      6.57 o 
   9   5  -4      148.25      152.23     11.89 o 
  10   5  -4      249.62      258.88     17.62 o 
  11   5  -4      100.69      109.49     11.93 o 
  12   5  -4       39.52       36.60      8.04 o 
  13   5  -4      131.49      136.59     14.88 o 
   0   6  -4      321.52      300.59     29.06 o 
   1   6  -4       39.06       35.61      5.50 o 
   2   6  -4      160.05      154.03     13.50 o 
   3   6  -4       97.08       81.19     10.57 o 
   4   6  -4       97.62       85.99     11.78 o 
   5   6  -4      138.31      134.51     12.76 o 
   6   6  -4      127.74      138.00     13.55 o 
   7   6  -4      122.52      130.40     13.53 o 
   8   6  -4       92.98       93.86     12.09 o 
   9   6  -4       55.28       50.05      8.81 o 
  10   6  -4       67.62       63.70      8.35 o 
  11   6  -4       18.70       13.73      5.90 o 
   0   7  -4        3.86        2.38      4.95 o 
   1   7  -4       25.45       24.88      5.08 o 
   2   7  -4       21.36       20.30      4.82 o 
   3   7  -4       42.08       43.07      7.71 o 
   4   7  -4       58.76       54.78      8.73 o 
   5   7  -4       38.99       37.29      7.29 o 
   6   7  -4      145.78      134.06     14.13 o 
   7   7  -4       26.52       28.64      8.41 o 
   8   7  -4       32.94       29.69      7.15 o 
   9   7  -4       43.04       37.47     13.93 o 
   0   8  -4       26.57       26.30     10.47 o 
   1   8  -4       12.43       13.64      7.28 o 
   2   8  -4       64.62       54.54      8.57 o 
   3   8  -4       42.86       36.54      7.02 o 
   4   8  -4       22.30       20.47      6.50 o 
   1   0  -3     1881.18     1794.40     43.72 o 
   3   0  -3     1255.80     1271.16     28.35 o 
   5   0  -3     1233.12     1214.43     31.29 o 
   7   0  -3     1277.13     1339.74     35.59 o 
   9   0  -3      634.98      630.46     18.98 o 
  11   0  -3     1289.68     1211.28     51.50 o 
  13   0  -3      313.78      351.10     22.83 o 
  15   0  -3      470.47      440.52     45.26 o 
  17   0  -3      276.88      302.13     35.45 o 
   0   1  -3     1138.47     1089.29     21.90 o 
   1   1  -3        8.81        7.58      1.31 o 
   2   1  -3     1264.32     1281.14     17.85 o 
   3   1  -3      356.72      363.78      7.62 o 
   4   1  -3     2243.43     2257.69     99.92 o 
   5   1  -3      458.69      449.16     13.64 o 
   6   1  -3      948.59      892.01     16.27 o 
   7   1  -3      182.04      175.40      5.96 o 
   8   1  -3      672.56      661.97     12.32 o 
   9   1  -3      490.87      473.75     10.99 o 
  10   1  -3     1286.98     1380.18     38.19 o 
  11   1  -3        0.22        0.34      1.11 o 
  12   1  -3      723.79      626.30     52.03 o 
  13   1  -3       45.17       47.42      4.92 o 
  14   1  -3      391.43      377.59     27.70 o 
  15   1  -3       45.81       40.73      9.85 o 
  16   1  -3      316.14      335.51     25.00 o 
  17   1  -3       53.96       51.53     10.16 o 
  18   1  -3      167.39      171.09     14.14 o 
   0   2  -3      178.97      173.27      7.57 o 
   1   2  -3     1071.79     1052.63     22.39 o 
   2   2  -3      200.86      190.91      5.67 o 
   3   2  -3      897.13      863.35     18.38 o 
   4   2  -3       28.24       28.29      2.09 o 
   5   2  -3      980.42     1010.58     13.28 o 
   6   2  -3      140.19      135.23      4.61 o 
   7   2  -3      776.74      814.02     17.91 o 
   8   2  -3      197.75      189.56     13.31 o 
   9   2  -3      762.43      787.37     13.51 o 
  10   2  -3       31.88       29.54      3.10 o 
  11   2  -3      422.04      430.75     14.47 o 
  12   2  -3       51.56       46.29      5.07 o 
  13   2  -3      384.06      388.95     18.96 o 
  14   2  -3       16.40       14.45      6.43 o 
  15   2  -3      396.65      387.52     35.15 o 
  16   2  -3       11.30       12.87      8.47 o 
  17   2  -3      121.62      128.71     13.73 o 
   0   3  -3      668.71      637.65     20.46 o 
   1   3  -3      709.69      678.99     33.62 o 
   2   3  -3      560.23      572.11     11.35 o 
   3   3  -3       72.81       75.65      5.64 o 
   4   3  -3      553.90      558.55     11.62 o 
   5   3  -3       91.51       92.21      6.25 o 
   6   3  -3      422.61      419.17      8.68 o 
   7   3  -3      178.90      168.63      4.63 o 
   8   3  -3      403.32      376.13     14.09 o 
   9   3  -3      158.84      151.63     12.30 o 
  10   3  -3      461.28      466.92     17.28 o 
  11   3  -3      535.52      506.13     20.57 o 
  12   3  -3      224.55      222.78     10.69 o 
  13   3  -3       71.88       65.47      8.78 o 
  14   3  -3      218.73      234.04     17.45 o 
  15   3  -3       55.20       54.70     12.90 o 
  16   3  -3      217.50      218.29     23.10 o 
  17   3  -3       21.04       21.53     11.81 o 
   0   4  -3        5.58        6.02      7.77 o 
   1   4  -3      496.73      498.80     16.11 o 
   2   4  -3      136.89      134.03      9.00 o 
   3   4  -3      354.06      354.32     12.63 o 
   4   4  -3       18.94       23.90      4.08 o 
   5   4  -3      686.85      680.79     18.06 o 
   6   4  -3       65.91       54.41      4.97 o 
   7   4  -3      351.58      355.57     20.21 o 
   8   4  -3      142.65      139.76     13.66 o 
   9   4  -3      422.73      437.52     17.40 o 
  10   4  -3        2.56        1.54      2.08 o 
  11   4  -3      190.13      208.61     12.22 o 
  12   4  -3       53.64       20.22     18.61 o 
  13   4  -3      190.52      205.40     16.67 o 
  14   4  -3        5.88        6.20     11.04 o 
  15   4  -3      168.10      199.26     27.35 o 
  16   4  -3       11.42        7.93     25.12 o 
   0   5  -3      232.96      196.48     24.51 o 
   1   5  -3       36.31       36.55      4.73 o 
   2   5  -3      499.96      535.45     22.76 o 
   3   5  -3      915.70      845.53     80.42 o 
   4   5  -3      204.72      202.61     12.38 o 
   5   5  -3       14.94       14.67      3.09 o 
   6   5  -3      116.44      126.16     12.22 o 
   7   5  -3       46.86       47.28      6.27 o 
   8   5  -3      141.61      150.00     12.08 o 
   9   5  -3      292.07      297.58     17.97 o 
  10   5  -3       97.93      108.02     11.09 o 
  11   5  -3       16.32       24.16      4.58 o 
  12   5  -3      309.56      316.66     23.85 o 
  13   5  -3      107.56      105.55     13.69 o 
  14   5  -3       81.39       83.92     11.74 o 
  15   5  -3       76.05       72.17     14.96 o 
   0   6  -3       19.71       17.85     10.51 o 
   1   6  -3      234.91      247.75     16.57 o 
   2   6  -3       37.93       34.44      4.64 o 
   3   6  -3      127.80      123.23     10.08 o 
   4   6  -3       45.20       40.69      4.60 o 
   5   6  -3      154.98      143.87      8.42 o 
   6   6  -3       18.00       19.24      4.30 o 
   7   6  -3       52.51       56.11      8.04 o 
   8   6  -3       20.57       21.64      4.43 o 
   9   6  -3      119.32      112.65     14.32 o 
  10   6  -3        3.45        2.28      3.88 o 
  11   6  -3      160.94      154.19     18.25 o 
  12   6  -3       25.87       22.57      6.08 o 
  13   6  -3       76.72       75.90     11.36 o 
   0   7  -3       67.53       72.77     14.60 o 
   1   7  -3       77.39       69.58      9.69 o 
   2   7  -3       60.14       63.79      9.31 o 
   3   7  -3      157.43      145.35     12.98 o 
   4   7  -3       86.78       92.44     13.16 o 
   5   7  -3      589.29      569.19     29.29 o 
   6   7  -3       60.64       56.26      9.05 o 
   7   7  -3       13.61        9.09     15.84 o 
   8   7  -3       48.48       49.07      9.59 o 
   9   7  -3       36.31       34.70      6.28 o 
  10   7  -3       94.91       91.13     10.83 o 
  11   7  -3        5.83        3.39      8.02 o 
   0   8  -3       28.14       30.09      8.15 o 
   1   8  -3       96.07       53.40     24.46 o 
   2   8  -3       33.86       36.32      7.11 o 
   3   8  -3      115.54      119.04     12.94 o 
   4   8  -3        1.18        0.59      2.15 o 
   5   8  -3       25.66       26.25      5.44 o 
   6   8  -3       14.37        6.42     21.65 o 
   7   8  -3       58.06       61.82      9.78 o 
   8   8  -3        1.15        0.87      4.16 o 
   0   0  -2     2821.64     2789.80     83.82 o 
   2   0  -2     6572.89     6778.84    165.86 o 
   4   0  -2       20.82       17.77      2.00 o 
   6   0  -2     1042.31     1048.67     32.13 o 
   8   0  -2      879.82      842.01     20.34 o 
  10   0  -2       66.21       71.40      4.99 o 
  12   0  -2     2830.60     1940.77    536.73 o 
  14   0  -2      395.81      379.19     37.51 o 
  16   0  -2      171.22      177.68     18.28 o 
  18   0  -2      309.32      300.62     35.17 o 
   0   1  -2       47.86       51.24      2.19 o 
   1   1  -2     1235.76     1205.85     12.11 o 
   2   1  -2      506.15      546.53      5.20 o 
   3   1  -2      447.94      438.49      9.35 o 
   4   1  -2      373.12      363.22      5.40 o 
   5   1  -2      176.04      165.72      7.63 o 
   6   1  -2      513.74      538.67     10.75 o 
   7   1  -2       27.26       24.61      1.90 o 
   8   1  -2      519.66      534.53      9.78 o 
   9   1  -2      130.14      129.98      4.87 o 
  10   1  -2       44.42       45.77      3.16 o 
  11   1  -2      738.90      714.28     12.09 o 
  12   1  -2       99.61      102.36      7.75 o 
  13   1  -2      239.46      232.29     12.03 o 
  14   1  -2       26.85       27.56      6.38 o 
  15   1  -2      108.11       96.48     13.70 o 
  16   1  -2       64.61       59.84     10.66 o 
  17   1  -2      133.89      136.84     12.13 o 
  18   1  -2       83.62       80.52      9.90 o 
   0   2  -2       19.55       18.04      1.99 o 
   1   2  -2     1161.27     1141.37     16.51 o 
   2   2  -2       78.25       77.58      2.84 o 
   3   2  -2       49.61       52.64      1.79 o 
   4   2  -2      239.37      272.33      4.05 o 
   5   2  -2      123.15      127.87      3.84 o 
   6   2  -2       71.01       78.58      3.14 o 
   7   2  -2       69.31       70.49      4.21 o 
   8   2  -2       13.54       10.61      1.64 o 
   9   2  -2      200.74      198.74      7.45 o 
  10   2  -2      177.79      167.60      7.09 o 
  11   2  -2      432.68      428.91     10.91 o 
  12   2  -2      218.32      191.95     13.46 o 
  13   2  -2      106.35      103.39      8.13 o 
  14   2  -2        4.56        2.99      4.17 o 
  15   2  -2       43.53       43.59      9.85 o 
  16   2  -2       51.03       47.28      8.61 o 
  17   2  -2        4.71        2.74      5.82 o 
  18   2  -2       41.24       39.16      8.24 o 
   0   3  -2     1452.97     1499.13     45.60 o 
   1   3  -2       69.70       66.85      2.49 o 
   2   3  -2     1389.10     1461.24     43.45 o 
   3   3  -2      422.92      420.17      9.37 o 
   4   3  -2      316.33      320.23      7.44 o 
   5   3  -2      480.14      475.31      8.47 o 
   6   3  -2      111.66      116.26      4.98 o 
   7   3  -2      459.65      452.81     13.01 o 
   8   3  -2      176.88      166.87      5.62 o 
   9   3  -2      144.42      146.08      6.18 o 
  10   3  -2      490.14      504.88     12.91 o 
  11   3  -2      132.74      134.38     11.36 o 
  12   3  -2      455.23      439.21     27.60 o 
  13   3  -2       77.09       81.54      8.04 o 
  14   3  -2      186.06      179.71     14.45 o 
  15   3  -2       14.76       14.42     13.46 o 
  16   3  -2      126.14      136.99     14.09 o 
  17   3  -2      214.03      211.34     19.71 o 
  18   3  -2       36.06       33.31      9.40 o 
   0   4  -2      521.64      484.34     20.05 o 
   1   4  -2      380.43      419.60      9.70 o 
   2   4  -2      207.98      205.72      5.89 o 
   3   4  -2      383.93      409.88     14.54 o 
   4   4  -2      863.30      874.23     21.32 o 
   5   4  -2      120.51      122.43      5.70 o 
   6   4  -2     1102.84     1117.87     25.02 o 
   7   4  -2      109.60       96.44      4.69 o 
   8   4  -2      716.79      720.47     16.77 o 
   9   4  -2      194.58      186.52     14.53 o 
  10   4  -2      248.57      250.36     10.69 o 
  11   4  -2      215.20      195.63      9.77 o 
  12   4  -2      137.12      143.08      8.82 o 
  13   4  -2       15.83       15.47      4.86 o 
  14   4  -2      190.65      215.32     15.06 o 
  15   4  -2       22.80       30.11      6.65 o 
  16   4  -2       95.70       91.81     12.39 o 
  17   4  -2       22.48       19.81      7.73 o 
   0   5  -2      136.67      125.19      9.26 o 
   1   5  -2       60.17       61.21      3.53 o 
   2   5  -2      461.63      441.02      9.20 o 
   3   5  -2      286.92      286.75     12.98 o 
   4   5  -2       56.37       53.43      5.33 o 
   5   5  -2       73.83       66.90      6.43 o 
   6   5  -2       33.11       30.12      4.06 o 
   7   5  -2      323.41      324.12     12.92 o 
   8   5  -2      299.11      293.73     12.70 o 
   9   5  -2       32.48       30.14      4.16 o 
  10   5  -2       12.47       12.71      3.17 o 
  11   5  -2      107.51      111.13      9.15 o 
  12   5  -2      160.99      151.01     10.02 o 
  13   5  -2       27.94       28.83      5.24 o 
  14   5  -2      125.28      134.09     12.45 o 
  15   5  -2       33.93       34.09      7.86 o 
  16   5  -2       18.29       17.69      7.56 o 
   0   6  -2       83.03       78.24      9.39 o 
   1   6  -2       83.28       81.47      6.79 o 
   2   6  -2      216.93      201.53     10.46 o 
   3   6  -2      223.30      207.00      9.64 o 
   4   6  -2       38.25       36.65      3.84 o 
   5   6  -2      547.56      549.33     22.18 o 
   6   6  -2       87.32       86.25      6.10 o 
   7   6  -2      116.19      112.03      7.68 o 
   8   6  -2       30.53       29.76      3.83 o 
   9   6  -2       10.71        3.59      3.50 o 
  10   6  -2       46.81       44.85      6.02 o 
  11   6  -2       30.56       24.63      5.02 o 
  12   6  -2      174.80      149.14     13.67 o 
  13   6  -2       18.57       19.08      4.57 o 
  14   6  -2       31.33       32.15      6.83 o 
   0   7  -2       26.36       23.16      4.17 o 
   1   7  -2      112.08      110.95      8.41 o 
   2   7  -2       18.02       18.53      3.46 o 
   3   7  -2      110.59      101.28      8.07 o 
   4   7  -2      219.71      219.42     11.40 o 
   5   7  -2       60.98       67.15      7.93 o 
   6   7  -2      154.63      147.02     12.20 o 
   7   7  -2       66.58       62.15      8.96 o 
   8   7  -2      150.84      148.86     11.12 o 
   9   7  -2       64.20       61.86      7.80 o 
  10   7  -2       54.36       47.78      8.71 o 
  11   7  -2       71.02       70.99     11.87 o 
  12   7  -2        7.22        7.36      5.32 o 
   0   8  -2      153.71      146.65     17.10 o 
   1   8  -2        8.72        6.19      9.28 o 
   2   8  -2      207.96      189.98     14.61 o 
   3   8  -2      187.61      169.11     13.54 o 
   4   8  -2      192.42      186.31     12.81 o 
   5   8  -2       79.12       69.12      8.00 o 
   6   8  -2       39.59       40.33      6.37 o 
   7   8  -2       35.55       36.94      6.46 o 
   8   8  -2       76.90       78.81      8.91 o 
   9   8  -2        5.31        3.67      8.44 o 
   0   9  -2       52.52       48.07     10.50 o 
   1   9  -2       56.24       52.89      7.89 o 
   2   9  -2       42.81       39.87      7.33 o 
   3   9  -2        0.11        0.26      2.84 o 
   4   9  -2       50.84       45.71      9.03 o 
   5   9  -2      177.82      160.96     17.28 o 
   1   0  -1     2317.10     2373.08     53.18 o 
   3   0  -1     1862.21     1768.47     16.24 o 
   5   0  -1      618.68      601.97     18.33 o 
   7   0  -1      149.86      150.71      6.90 o 
   9   0  -1     1103.20     1099.45     29.25 o 
  11   0  -1      507.48      471.10      9.93 o 
  13   0  -1      927.76      915.01     47.57 o 
  15   0  -1      119.81      127.78     14.47 o 
  17   0  -1      211.57      202.44     23.64 o 
  19   0  -1      177.30      216.74     23.84 o 
   0   1  -1     6921.37     7131.99     95.23 o 
   1   1  -1       96.13       98.74      1.95 o 
   2   1  -1     1476.13     1409.33     10.39 o 
   3   1  -1     1631.65     1576.36     15.12 o 
   4   1  -1      878.55      845.46     11.85 o 
   5   1  -1     1161.68     1142.74     10.08 o 
   6   1  -1      360.26      354.29      4.40 o 
   7   1  -1     1003.20     1038.21     17.29 o 
   8   1  -1      889.78     1009.06     26.97 o 
   9   1  -1      538.25      516.59     38.62 o 
  10   1  -1       82.27       83.20      7.34 o 
  11   1  -1      192.54      199.97      9.64 o 
  12   1  -1      436.84      454.95     12.35 o 
  13   1  -1       19.57       20.74      3.20 o 
  14   1  -1       64.13       60.35      9.08 o 
  15   1  -1      189.67      190.93     14.58 o 
  16   1  -1      153.45      145.41     12.48 o 
  17   1  -1      170.94      172.20     15.01 o 
  18   1  -1       89.92      107.49     12.63 o 
  19   1  -1       88.85       90.14     10.43 o 
   0   2  -1     3223.00     3177.36     47.70 o 
   1   2  -1      660.28      665.22     17.03 o 
   2   2  -1     1374.25     1336.16     11.56 o 
   3   2  -1     1621.32     1634.12     19.06 o 
   4   2  -1      494.23      519.31      6.74 o 
   5   2  -1      300.50      293.00      5.21 o 
   6   2  -1      534.91      576.33      8.60 o 
   7   2  -1      802.26      834.13     16.72 o 
   8   2  -1      402.04      426.05      9.72 o 
   9   2  -1      455.72      463.08     15.65 o 
  10   2  -1      205.59      195.36      5.64 o 
  11   2  -1       65.22       63.38      5.77 o 
  12   2  -1      141.67      129.28      6.66 o 
  13   2  -1      404.27      445.69     19.11 o 
  14   2  -1       64.99       69.10      8.62 o 
  15   2  -1       97.64      104.22     14.15 o 
  16   2  -1        7.44        5.80      9.88 o 
  17   2  -1       73.17       76.79     11.58 o 
  18   2  -1       20.12       17.71      8.27 o 
  19   2  -1      115.99      116.17     13.86 o 
   0   3  -1      402.15      412.22      7.78 o 
   1   3  -1     1139.66     1150.31     11.31 o 
   2   3  -1      403.90      424.56      6.41 o 
   3   3  -1      170.93      184.39      4.42 o 
   4   3  -1      125.99      125.53      3.86 o 
   5   3  -1       14.74       14.64      1.80 o 
   6   3  -1      960.97     1050.82     23.83 o 
   7   3  -1        6.12        6.52      2.02 o 
   8   3  -1      119.46      115.38      6.28 o 
   9   3  -1       69.60       72.06      4.29 o 
  10   3  -1       94.62       98.53      4.59 o 
  11   3  -1       67.18       58.66      5.51 o 
  12   3  -1      170.96      191.32     14.26 o 
  13   3  -1      478.49      458.42     17.87 o 
  14   3  -1       27.72       29.28      4.17 o 
  15   3  -1        3.58        2.31      3.50 o 
  16   3  -1       98.94      106.13     11.50 o 
  17   3  -1        6.22        4.76      8.52 o 
  18   3  -1       76.83       71.49     12.42 o 
   0   4  -1      963.98     1101.70     68.62 o 
   1   4  -1      152.79      145.61      5.64 o 
   2   4  -1      494.69      487.32     25.32 o 
   3   4  -1     1076.76     1080.56     22.38 o 
   4   4  -1      261.92      266.42      8.11 o 
   5   4  -1      964.17      984.28     27.44 o 
   6   4  -1      228.86      232.21      9.96 o 
   7   4  -1     1314.60     1427.41     67.76 o 
   8   4  -1      345.45      349.28      9.85 o 
   9   4  -1      396.66      384.21     10.09 o 
  10   4  -1      214.96      216.24      9.85 o 
  11   4  -1      293.26      296.22     14.07 o 
  12   4  -1       48.63       44.71      6.02 o 
  13   4  -1      108.64      122.26      8.68 o 
  14   4  -1      188.23      184.98     12.78 o 
  15   4  -1      138.44      152.47     12.40 o 
  16   4  -1       11.38       14.07      7.54 o 
  17   4  -1      251.25      258.05     20.92 o 
   0   5  -1      222.63      239.72     11.25 o 
   1   5  -1      422.18      405.56     11.48 o 
   2   5  -1      106.43      111.83      6.99 o 
   3   5  -1     1081.02     1131.22     26.38 o 
   4   5  -1       69.78       65.85      4.45 o 
   5   5  -1      305.06      287.27      9.21 o 
   6   5  -1      317.56      320.21      9.39 o 
   7   5  -1       31.41       31.30      4.25 o 
   8   5  -1      122.21      116.84      9.86 o 
   9   5  -1      733.00      763.94     25.37 o 
  10   5  -1       76.10       78.76      7.14 o 
  11   5  -1      323.42      347.87     15.88 o 
  12   5  -1       27.48       28.86      4.57 o 
  13   5  -1       60.04       64.20      8.38 o 
  14   5  -1       41.72       42.01      5.55 o 
  15   5  -1      473.60      478.89     24.27 o 
  16   5  -1       67.09       69.89     10.04 o 
   0   6  -1      188.69      197.02     10.57 o 
   1   6  -1       66.20       65.89      6.55 o 
   2   6  -1       76.52       69.79      6.68 o 
   3   6  -1       78.89       78.18      6.17 o 
   4   6  -1        1.05        1.69      1.28 o 
   5   6  -1        0.97        1.21      1.43 o 
   6   6  -1       75.41       78.42      7.28 o 
   7   6  -1      122.51      123.29      7.73 o 
   8   6  -1       48.58       51.12      5.95 o 
   9   6  -1        5.81        4.92      5.03 o 
  10   6  -1       34.73       34.74      4.07 o 
  11   6  -1       99.02       99.52     12.78 o 
  12   6  -1       20.61       21.46      4.88 o 
  13   6  -1       26.77       23.57      4.44 o 
  14   6  -1      156.05      143.30     12.51 o 
  15   6  -1       18.87       14.17      5.06 o 
   0   7  -1       40.89       39.67      6.79 o 
   1   7  -1        2.36        3.40      2.30 o 
   2   7  -1      311.94      313.74     12.65 o 
   3   7  -1        2.55        3.99      2.61 o 
   4   7  -1      172.53      174.08      8.42 o 
   5   7  -1       34.42       31.18      3.95 o 
   6   7  -1       24.93       22.72      3.50 o 
   7   7  -1      361.78      355.15     19.79 o 
   8   7  -1      148.39      147.88     10.47 o 
   9   7  -1       17.52       16.01      4.29 o 
  10   7  -1      126.98      134.42     11.23 o 
  11   7  -1        2.36        2.70      5.26 o 
  12   7  -1       41.64       44.93      8.38 o 
  13   7  -1       15.40       14.66      4.85 o 
   0   8  -1      110.11      108.38     12.91 o 
   1   8  -1      391.49      378.01     20.02 o 
   2   8  -1       80.82       76.44      8.81 o 
   3   8  -1      217.87      228.04     11.44 o 
   4   8  -1       46.21       43.25      5.25 o 
   5   8  -1      184.09      196.78     12.91 o 
   6   8  -1       19.98       20.42      4.28 o 
   7   8  -1       95.30      100.43      9.90 o 
   8   8  -1       57.37       55.38      8.13 o 
   9   8  -1      169.33      180.58     20.38 o 
  10   8  -1       19.39       20.58      5.83 o 
   0   9  -1       13.00       11.95      6.84 o 
   1   9  -1       75.48       76.53      8.39 o 
   2   9  -1       61.68       61.26      8.17 o 
   3   9  -1       76.54       76.29      8.48 o 
   4   9  -1       48.62       49.90      6.96 o 
   5   9  -1      124.29      117.28     10.27 o 
   6   9  -1      103.59       91.28      9.07 o 
   7   9  -1       34.25       41.86     13.26 o 
   2   0   0       46.10       50.54      1.76 o 
   4   0   0     4885.12     4862.82     42.18 o 
   6   0   0     6255.67     6141.94    101.14 o 
   8   0   0      141.39       90.08      4.58 o 
  10   0   0     3696.93     3811.57    126.48 o 
  12   0   0     2100.54     2206.77     47.91 o 
  14   0   0     2217.72     2344.91    139.47 o 
  16   0   0      424.10      457.31     39.44 o 
  18   0   0      535.65      568.23     43.67 o 
   0   1   0       23.05       26.34      1.39 o 
   1   1   0     4824.40     5058.07     77.09 o 
   2   1   0      221.75      232.88      5.33 o 
   3   1   0     3324.38     3221.61     43.20 o 
   4   1   0      507.97      539.89      7.24 o 
   5   1   0     1317.46     1224.93     25.71 o 
   6   1   0      952.15      957.24     21.84 o 
   7   1   0      202.65      172.25      5.67 o 
   8   1   0      435.51      464.52     14.62 o 
   9   1   0     1044.64      967.37     57.24 o 
  10   1   0      141.19      139.04      5.59 o 
  11   1   0      964.60      957.51     27.30 o 
  12   1   0        2.20        3.62      1.80 o 
  13   1   0      981.82      988.10     30.23 o 
  14   1   0       62.54       61.35      7.90 o 
  15   1   0      312.09      323.30     16.16 o 
  16   1   0       52.30       54.53      8.05 o 
  17   1   0      364.70      383.04     21.18 o 
  18   1   0       58.23       51.35      8.18 o 
  19   1   0       95.77      105.75     10.88 o 
   0   2   0     9200.93     9645.08    338.03 o 
   1   2   0     2211.56     2184.98     24.05 o 
   2   2   0      411.13      502.51      6.34 o 
   3   2   0       76.36       79.90      2.77 o 
   4   2   0      103.17       83.29      2.97 o 
   5   2   0       48.78       46.65      2.21 o 
   6   2   0     1404.05     1391.50     29.41 o 
   7   2   0      232.08      298.45     11.75 o 
   8   2   0       31.50       44.73      4.71 o 
   9   2   0       71.05       66.94      6.57 o 
  10   2   0      261.03      250.71     11.28 o 
  11   2   0       15.38       14.28      3.47 o 
  12   2   0      166.10      188.78      9.51 o 
  13   2   0      657.57      639.70     22.34 o 
  14   2   0      106.93       96.04      7.18 o 
  15   2   0        0.93        1.00      1.61 o 
  16   2   0       19.89       26.28      5.16 o 
  17   2   0        0.91        2.40      2.67 o 
  18   2   0       41.26       37.23      6.85 o 
  19   2   0       24.78       32.69      6.42 o 
   0   3   0     2156.42     2163.78     25.48 o 
   1   3   0      626.17      602.93     10.04 o 
   2   3   0     1364.66     1371.48     24.05 o 
   3   3   0     1123.03     1058.23     11.65 o 
   4   3   0      569.10      593.73     11.36 o 
   5   3   0     1654.62     1642.43     44.36 o 
   6   3   0      141.72      146.90      6.77 o 
   7   3   0      979.31      995.43     25.98 o 
   8   3   0      159.77      165.91      6.97 o 
   9   3   0      733.41      713.12     14.79 o 
  10   3   0      332.11      357.85     17.60 o 
  11   3   0      430.37      438.54     14.24 o 
  12   3   0      897.29      923.92     33.60 o 
  13   3   0      141.52      140.93     10.15 o 
  14   3   0      113.72      117.22      7.84 o 
  15   3   0      251.31      270.74     18.67 o 
  16   3   0      232.60      223.83     14.68 o 
  17   3   0      250.55      244.44     18.14 o 
  18   3   0      119.16      139.92     12.79 o 
   0   4   0      387.58      385.13     21.01 o 
   1   4   0      195.94      245.91     16.86 o 
   2   4   0     1448.34     1560.02     49.24 o 
   3   4   0        3.58        1.96      1.91 o 
   4   4   0     1098.20     1104.08     33.75 o 
   5   4   0        2.99        3.25      5.24 o 
   6   4   0     3232.00     3268.20     73.17 o 
   7   4   0       65.00       72.75      6.81 o 
   8   4   0     1253.98     1260.94     21.94 o 
   9   4   0        2.62        2.96      1.62 o 
  10   4   0      538.43      578.13     13.13 o 
  11   4   0       12.48       14.24      7.80 o 
  12   4   0      627.87      690.17     32.72 o 
  13   4   0      396.02      399.63     19.70 o 
  14   4   0      108.59      115.13     11.05 o 
  15   4   0      101.41       83.84     13.12 o 
  16   4   0      623.91      708.74     28.29 o 
  17   4   0        1.94        0.90      2.45 o 
   0   5   0      232.47      213.66     14.81 o 
   1   5   0       18.68       21.09      4.11 o 
   2   5   0      124.68      112.60      8.57 o 
   3   5   0      118.25      116.75      8.24 o 
   4   5   0       54.55       47.42      6.29 o 
   5   5   0      434.55      459.48     15.47 o 
   6   5   0        0.40        0.87      2.26 o 
   7   5   0      344.19      361.14     11.48 o 
   8   5   0       90.52       88.55      5.96 o 
   9   5   0      154.91      152.52     13.52 o 
  10   5   0       49.40       47.88      6.77 o 
  11   5   0       62.59       70.28      9.14 o 
  12   5   0        9.11        9.33      9.08 o 
  13   5   0        2.16        1.14      3.66 o 
  14   5   0      298.55      289.84     18.95 o 
  15   5   0      101.05      120.43     10.97 o 
  16   5   0        0.35        0.38      3.10 o 
   0   6   0      449.44      507.86     22.80 o 
   1   6   0        0.16        0.57      2.19 o 
   2   6   0      101.28      110.81      8.46 o 
   3   6   0       60.56       73.26      8.80 o 
   4   6   0        3.89        3.83      4.54 o 
   5   6   0        0.20        0.45      2.42 o 
   6   6   0        2.54        3.76      3.43 o 
   7   6   0      902.43      963.51     34.66 o 
   8   6   0       32.20       32.70      5.02 o 
   9   6   0       42.26       40.13      5.22 o 
  10   6   0       11.88        6.94      2.86 o 
  11   6   0        0.49        0.82      3.21 o 
  12   6   0        0.96        1.35      2.71 o 
  13   6   0       84.15       88.46     13.38 o 
  14   6   0       39.54       31.06      6.21 o 
  15   6   0       83.94       71.07      7.77 o 
   0   7   0       11.65       16.26      7.55 o 
   1   7   0      213.04      224.16     15.39 o 
   2   7   0       66.20       68.05      8.40 o 
   3   7   0      131.46      130.38      9.77 o 
   4   7   0      141.46      147.93     13.12 o 
   5   7   0       97.76      102.36      8.98 o 
   6   7   0      389.43      418.26     19.77 o 
   7   7   0       90.62       94.18     11.12 o 
   8   7   0       70.23       72.34      9.27 o 
   9   7   0      100.61      101.93     13.96 o 
  10   7   0      101.69      106.63     11.08 o 
  11   7   0       94.47      102.04     12.20 o 
  12   7   0       34.10       37.83      8.24 o 
  13   7   0       75.92       81.60     10.99 o 
   0   8   0       68.70       76.43     14.52 o 
   1   8   0       53.25       48.06      7.64 o 
   2   8   0      555.05      589.22     31.03 o 
   3   8   0        0.67        2.23      2.91 o 
   4   8   0      294.17      321.74     17.49 o 
   5   8   0      119.14      121.41     15.63 o 
   6   8   0        0.14        0.80      1.79 o 
   7   8   0      165.34      161.71     12.66 o 
   8   8   0      270.91      280.67     23.44 o 
   9   8   0      150.54      139.58     16.77 o 
  10   8   0      175.93      185.58     16.60 o 
  11   8   0        5.51        2.82      7.43 o 
   0   9   0       54.69       54.26     11.67 o 
   1   9   0       39.34       44.59      6.72 o 
   2   9   0       51.23       51.39      7.28 o 
   3   9   0        6.82        8.09     10.15 o 
   4   9   0       65.17       68.97      8.61 o 
   5   9   0        7.51        4.84      7.23 o 
   6   9   0       42.99       42.08      6.35 o 
   7   9   0        0.52        0.70      1.98 o 
   1   0   1     2347.52     2242.64     17.96 o 
   3   0   1     1871.23     1794.51     18.83 o 
   5   0   1      616.01      611.68      7.61 o 
   7   0   1      139.76      136.70      5.02 o 
   9   0   1     1099.77     1180.15     27.65 o 
  11   0   1      525.63      499.48     11.95 o 
  13   0   1      931.55      889.78     45.02 o 
  15   0   1      124.77      126.53     13.81 o 
  17   0   1      215.39      208.58     19.30 o 
  19   0   1      173.00      183.57     20.44 o 
   0   1   1     7002.11     7658.45    524.52 o 
   1   1   1       94.32       98.93      1.88 o 
   2   1   1     1463.38     1364.34     18.16 o 
   3   1   1     1632.93     1607.79     21.70 o 
   4   1   1      870.39      837.24     12.99 o 
   5   1   1     1160.88     1160.20     23.76 o 
   6   1   1      372.62      369.29      6.66 o 
   7   1   1     1000.85     1039.89     11.37 o 
   8   1   1      880.39      944.31     18.22 o 
   9   1   1      540.90      561.44     11.28 o 
  10   1   1       85.48       36.08     18.93 o 
  11   1   1      189.23      181.22      7.89 o 
  12   1   1      450.24      434.09     18.76 o 
  13   1   1       21.83       24.47      3.55 o 
  14   1   1       69.22       64.78      7.09 o 
  15   1   1      187.75      186.15     10.52 o 
  16   1   1      152.19      141.02     12.29 o 
  17   1   1      171.42      171.68     13.28 o 
  18   1   1       92.37      106.76     11.81 o 
  19   1   1       88.82       82.97      9.65 o 
   0   2   1     3244.38     3151.47     27.44 o 
   1   2   1      655.81      686.23     10.05 o 
   2   2   1     1360.78     1305.32     22.19 o 
   3   2   1     1647.69     1616.23     18.08 o 
   4   2   1      499.66      544.09      7.67 o 
   5   2   1      292.19      280.63      5.12 o 
   6   2   1      534.37      562.70     11.33 o 
   7   2   1      805.85      801.44     26.27 o 
   8   2   1      395.77      420.67     11.64 o 
   9   2   1      464.34      474.13     16.07 o 
  10   2   1      209.82      206.42      8.55 o 
  11   2   1       62.90       58.14      6.92 o 
  12   2   1      140.36      137.54      8.09 o 
  13   2   1      413.19      449.02     17.56 o 
  14   2   1       66.64       67.36      7.45 o 
  15   2   1       94.87      101.78     10.00 o 
  16   2   1        6.72        6.30      6.83 o 
  17   2   1       77.01       74.79      8.40 o 
  18   2   1       20.19       16.41      4.41 o 
  19   2   1      118.00      112.55     10.93 o 
   0   3   1      411.76      380.57      7.86 o 
   1   3   1     1148.03     1149.49     13.28 o 
   2   3   1      397.67      410.70      7.03 o 
   3   3   1      166.22      176.38      4.56 o 
   4   3   1      126.59      120.94      4.00 o 
   5   3   1       14.23       14.67      1.86 o 
   6   3   1      976.80     1031.30     31.49 o 
   7   3   1        5.85        5.90      2.45 o 
   8   3   1      121.05      114.88      7.17 o 
   9   3   1       67.14       64.81      4.03 o 
  10   3   1       94.80      104.38      3.88 o 
  11   3   1       69.49       63.19      8.83 o 
  12   3   1      173.39      170.53     15.41 o 
  13   3   1      480.84      455.84     20.43 o 
  14   3   1       26.91       28.06      5.09 o 
  15   3   1        3.50        2.39      2.17 o 
  16   3   1       99.33       99.83      9.77 o 
  17   3   1        5.88        5.38      6.68 o 
  18   3   1       79.13       71.59      8.14 o 
   0   4   1      984.38     1088.09     32.88 o 
   1   4   1      151.38      141.54      5.78 o 
   2   4   1      478.36      502.30     13.05 o 
   3   4   1     1065.66     1104.39     29.15 o 
   4   4   1      267.17      276.32      9.95 o 
   5   4   1      986.04     1013.88     42.40 o 
   6   4   1      231.55      217.19     12.66 o 
   7   4   1     1308.20     1246.19     55.54 o 
   8   4   1      337.02      311.38     11.98 o 
   9   4   1      405.59      405.55     17.48 o 
  10   4   1      221.86      227.64     10.74 o 
  11   4   1      291.01      299.20     16.96 o 
  12   4   1       44.44       38.81      7.64 o 
  13   4   1      104.48      106.06      9.71 o 
  14   4   1      189.15      194.17     14.69 o 
  15   4   1      139.95      149.94     11.37 o 
  16   4   1       11.74       14.53      4.29 o 
  17   4   1      250.88      257.02     16.46 o 
   0   5   1      217.16      230.23     14.65 o 
   1   5   1      420.42      406.21     14.22 o 
   2   5   1      107.18      106.39      9.69 o 
   3   5   1     1080.19     1107.82     39.07 o 
   4   5   1       71.26       66.73      6.86 o 
   5   5   1      303.99      314.73     13.53 o 
   6   5   1      322.16      342.35     14.58 o 
   7   5   1       30.52       30.06      6.03 o 
   8   5   1      125.61      120.42     13.56 o 
   9   5   1      733.94      776.15     33.54 o 
  10   5   1       75.29       79.28      6.01 o 
  11   5   1      320.01      340.19     19.20 o 
  12   5   1       27.18       25.93      5.67 o 
  13   5   1       60.97       63.33     11.07 o 
  14   5   1       40.11       37.90      6.50 o 
  15   5   1      473.56      468.27     35.90 o 
  16   5   1       68.18       64.49      9.14 o 
   0   6   1      189.13      191.31     14.31 o 
   1   6   1       66.32       68.93      8.68 o 
   2   6   1       75.11       69.40      8.74 o 
   3   6   1       80.54       81.58      8.12 o 
   4   6   1        0.79        0.79      2.79 o 
   5   6   1        0.79        0.93      1.97 o 
   6   6   1       77.50       85.19     11.20 o 
   7   6   1      125.67      134.72     11.79 o 
   8   6   1       46.91       49.46      8.52 o 
   9   6   1        4.95        4.22      5.95 o 
  10   6   1       35.89       36.00      8.34 o 
  11   6   1      100.59       99.65     15.28 o 
  12   6   1       20.31       21.94      6.25 o 
  13   6   1       25.86       23.52      6.49 o 
  14   6   1      154.42      141.35     16.00 o 
  15   6   1       19.71       13.77      6.02 o 
   0   7   1       38.37       38.56      8.89 o 
   1   7   1        2.08        2.56      3.49 o 
   2   7   1      313.50      314.95     17.43 o 
   3   7   1        2.43        4.19      4.55 o 
   4   7   1      172.48      175.02     13.21 o 
   5   7   1       34.56       30.74      5.79 o 
   6   7   1       23.11       25.29      6.80 o 
   7   7   1      363.85      354.40     30.97 o 
   8   7   1      149.08      146.85     14.53 o 
   9   7   1       16.69       16.27      3.89 o 
  10   7   1      126.46      141.00     13.86 o 
  11   7   1        2.25        2.42      4.11 o 
  12   7   1       42.01       46.97      8.88 o 
  13   7   1       15.94       14.71      5.18 o 
   0   8   1      108.68      107.97     16.67 o 
   1   8   1      390.08      414.70     31.18 o 
   2   8   1       82.05       76.87     13.14 o 
   3   8   1      222.09      237.46     18.09 o 
   4   8   1       44.36       40.36      8.23 o 
   5   8   1      177.58      204.82     16.64 o 
   6   8   1       21.60       20.97      9.34 o 
   7   8   1       97.91      102.79     13.21 o 
   8   8   1       55.73       55.34      8.11 o 
   9   8   1      167.48      173.29     19.04 o 
  10   8   1       19.72       20.64      7.77 o 
   0   9   1       12.39       10.69     18.94 o 
   1   9   1       75.53       78.09     11.58 o 
   2   9   1       62.74       62.69     10.90 o 
   3   9   1       75.84       79.30     11.81 o 
   4   9   1       49.11       49.99      9.63 o 
   5   9   1      124.99      126.16     15.17 o 
   6   9   1      101.81       94.73     12.30 o 
   7   9   1       33.02       39.95     14.42 o 
   0   0   2     2809.37     2715.85     84.30 o 
   2   0   2     6555.16     6725.50     77.11 o 
   4   0   2       15.34       10.85      0.70 o 
   6   0   2     1029.68     1057.28     23.39 o 
   8   0   2      866.96      832.25     15.68 o 
  10   0   2       65.58       65.34      4.42 o 
  12   0   2     2814.71     2816.50     43.78 o 
  14   0   2      396.93      412.47     20.59 o 
  16   0   2      165.54      162.88     16.75 o 
  18   0   2      303.94      317.05     56.07 o 
   0   1   2       52.85       57.87      2.52 o 
   1   1   2     1229.58     1180.92     17.91 o 
   2   1   2      496.46      533.39      8.02 o 
   3   1   2      437.37      418.14      6.89 o 
   4   1   2      380.17      381.25      5.06 o 
   5   1   2      175.17      167.82      2.96 o 
   6   1   2      515.93      545.19      9.91 o 
   7   1   2       24.55       21.30      1.49 o 
   8   1   2      521.10      523.52     10.04 o 
   9   1   2      121.44      117.98      4.60 o 
  10   1   2       46.77       46.39      2.55 o 
  11   1   2      741.47      721.83     14.37 o 
  12   1   2       96.20       95.54      8.92 o 
  13   1   2      230.14      222.19     10.68 o 
  14   1   2       27.90       29.15      4.24 o 
  15   1   2      108.97       99.31     10.08 o 
  16   1   2       63.79       60.52      7.89 o 
  17   1   2      132.53      131.11     14.44 o 
  18   1   2       84.60       85.74     15.07 o 
   0   2   2       18.56       17.10      1.04 o 
   1   2   2     1152.19     1159.30     19.47 o 
   2   2   2       76.19       74.25      2.37 o 
   3   2   2       53.30       57.47      2.24 o 
   4   2   2      242.74      279.03      5.45 o 
   5   2   2      128.55      135.07      4.25 o 
   6   2   2       69.31       77.47      3.36 o 
   7   2   2       68.94       66.77      4.51 o 
   8   2   2       12.92       13.66      2.30 o 
   9   2   2      205.97      203.80      5.89 o 
  10   2   2      179.80      173.49      4.81 o 
  11   2   2      429.46      418.64     10.64 o 
  12   2   2      216.47      199.26     13.76 o 
  13   2   2      103.64      101.89      7.23 o 
  14   2   2        4.74        3.21      2.63 o 
  15   2   2       44.08       41.60      5.12 o 
  16   2   2       51.29       47.25      6.40 o 
  17   2   2        5.10        3.16      4.48 o 
  18   2   2       41.12       37.96      8.11 o 
   0   3   2     1421.42     1495.42    202.99 o 
   1   3   2       68.09       61.69      2.88 o 
   2   3   2     1409.57     1321.48     69.49 o 
   3   3   2      412.54      416.88     13.09 o 
   4   3   2      305.23      299.20     10.81 o 
   5   3   2      484.07      473.78     15.36 o 
   6   3   2      111.89      112.79      6.81 o 
   7   3   2      451.85      447.85     12.80 o 
   8   3   2      188.10      166.57      9.22 o 
   9   3   2      143.20      134.69      6.47 o 
  10   3   2      477.44      473.95     13.69 o 
  11   3   2      131.33      132.55     12.79 o 
  12   3   2      461.37      474.40     18.87 o 
  13   3   2       72.94       76.01      6.74 o 
  14   3   2      181.90      175.38     12.97 o 
  15   3   2       14.29       14.26      4.82 o 
  16   3   2      126.64      133.77     12.37 o 
  17   3   2      213.04      219.08     21.11 o 
  18   3   2       36.48       34.16      8.21 o 
   0   4   2      516.98      512.42     37.85 o 
   1   4   2      373.75      388.45     10.11 o 
   2   4   2      197.16      189.16      6.41 o 
   3   4   2      394.53      410.76     10.62 o 
   4   4   2      863.10      836.76     31.73 o 
   5   4   2      118.18      118.69      6.40 o 
   6   4   2     1099.75     1137.64     25.77 o 
   7   4   2      107.71      104.57      7.89 o 
   8   4   2      717.30      765.12     29.33 o 
   9   4   2      201.10      191.11     20.00 o 
  10   4   2      243.62      253.91     15.33 o 
  11   4   2      211.97      200.13     13.82 o 
  12   4   2      132.35      136.13     10.85 o 
  13   4   2       15.21       18.90      5.40 o 
  14   4   2      189.49      213.56     14.54 o 
  15   4   2       23.76       24.37      5.10 o 
  16   4   2       90.92       92.42     11.01 o 
  17   4   2       23.01       20.25      6.77 o 
   0   5   2      143.93      128.12      7.82 o 
   1   5   2       57.78       56.51      3.93 o 
   2   5   2      462.09      413.44     17.53 o 
   3   5   2      285.38      257.50     11.61 o 
   4   5   2       55.80       49.05      6.23 o 
   5   5   2       76.81       66.67      7.99 o 
   6   5   2       34.06       30.30      5.95 o 
   7   5   2      323.56      341.92     18.63 o 
   8   5   2      297.95      308.44     17.72 o 
   9   5   2       33.92       30.29      6.07 o 
  10   5   2       14.19       15.18      6.94 o 
  11   5   2      105.47      100.89     13.52 o 
  12   5   2      161.64      164.12     13.75 o 
  13   5   2       27.23       25.94      5.43 o 
  14   5   2      126.96      122.46     12.32 o 
  15   5   2       32.50       30.29      7.14 o 
  16   5   2       19.52       18.39      6.84 o 
   0   6   2       84.46       77.61     13.16 o 
   1   6   2       82.50       90.28     11.79 o 
   2   6   2      216.28      216.30     14.73 o 
   3   6   2      230.58      219.83     14.86 o 
   4   6   2       41.11       41.70      7.03 o 
   5   6   2      541.12      552.75     27.06 o 
   6   6   2       87.94       85.17      8.84 o 
   7   6   2      115.36      117.08     13.03 o 
   8   6   2       31.29       32.08      5.83 o 
   9   6   2       11.63       13.46      6.10 o 
  10   6   2       49.10       52.95      9.65 o 
  11   6   2       31.14       26.07      5.55 o 
  12   6   2      172.81      161.03     14.77 o 
  13   6   2       19.49       22.74      5.68 o 
  14   6   2       32.88       37.14     10.77 o 
   0   7   2       27.57       28.10     10.53 o 
   1   7   2      112.23      119.37     12.27 o 
   2   7   2       17.97       18.59      8.87 o 
   3   7   2      111.00      112.25     12.10 o 
   4   7   2      220.75      218.60     15.72 o 
   5   7   2       59.43       64.30     10.78 o 
   6   7   2      151.56      159.71     15.85 o 
   7   7   2       66.30       67.97     13.23 o 
   8   7   2      152.77      145.09     12.96 o 
   9   7   2       64.68       73.47     11.39 o 
  10   7   2       53.57       52.61      9.61 o 
  11   7   2       69.46       72.91     11.63 o 
  12   7   2        6.82        4.85     11.40 o 
   0   8   2      152.79      163.79     25.14 o 
   1   8   2        8.44        6.52     11.54 o 
   2   8   2      209.58      201.93     16.56 o 
   3   8   2      190.00      196.73     17.86 o 
   4   8   2      192.55      187.46     17.17 o 
   5   8   2       76.87       72.04     11.28 o 
   6   8   2       36.32       38.06      7.24 o 
   7   8   2       35.85       37.97      8.13 o 
   8   8   2       74.81       79.17     11.34 o 
   9   8   2        5.25        4.27      8.78 o 
   0   9   2       52.03       48.50     15.25 o 
   1   9   2       57.68       60.07     12.29 o 
   2   9   2       43.47       46.10      9.46 o 
   3   9   2        0.13        0.20      4.63 o 
   4   9   2       49.98       48.66      9.75 o 
   5   9   2      177.57      179.82     17.45 o 
   1   0   3     1906.58     1829.33     46.42 o 
   3   0   3     1255.13     1294.10     36.59 o 
   5   0   3     1225.11     1279.16     45.94 o 
   7   0   3     1258.63     1344.95     33.76 o 
   9   0   3      619.96      594.44     39.32 o 
  11   0   3     1314.51     1282.96     47.49 o 
  13   0   3      313.81      322.10     22.10 o 
  15   0   3      472.18      451.91     33.18 o 
  17   0   3      282.11      294.00     50.83 o 
   0   1   3     1141.40     1114.00     31.05 o 
   1   1   3        8.43        7.10      1.26 o 
   2   1   3     1303.06     1325.27     29.98 o 
   3   1   3      355.45      368.17      9.82 o 
   4   1   3     2200.12     2207.62    122.51 o 
   5   1   3      457.90      441.33      9.72 o 
   6   1   3      953.71      922.80     39.24 o 
   7   1   3      182.04      179.39      5.28 o 
   8   1   3      677.70      647.82     21.20 o 
   9   1   3      489.62      470.81     15.15 o 
  10   1   3     1259.37     1288.57     16.14 o 
  11   1   3        0.58        0.23      0.85 o 
  12   1   3      755.73      726.00     19.09 o 
  13   1   3       44.20       44.53      5.39 o 
  14   1   3      389.05      397.30     28.98 o 
  15   1   3       45.85       42.73      7.17 o 
  16   1   3      309.71      325.97     24.09 o 
  17   1   3       53.44       51.72      9.52 o 
  18   1   3      171.67      173.56     21.68 o 
   0   2   3      183.36      185.60      6.28 o 
   1   2   3     1075.23     1065.77     23.38 o 
   2   2   3      203.64      197.70      6.92 o 
   3   2   3      892.50      918.78     21.88 o 
   4   2   3       26.52       28.08      3.12 o 
   5   2   3      985.87     1009.70     33.57 o 
   6   2   3      137.36      129.84      5.29 o 
   7   2   3      775.08      748.15     29.92 o 
   8   2   3      194.43      177.94      7.76 o 
   9   2   3      755.44      645.63     46.06 o 
  10   2   3       33.66       31.64      3.41 o 
  11   2   3      433.22      439.45     15.74 o 
  12   2   3       52.69       45.16      6.26 o 
  13   2   3      378.75      400.22     18.27 o 
  14   2   3       17.40       16.84     16.06 o 
  15   2   3      395.89      401.77     30.12 o 
  16   2   3       11.58        9.82     14.61 o 
  17   2   3      126.81      134.85     14.34 o 
   0   3   3      663.65      694.54     38.13 o 
   1   3   3      720.86      736.95     15.14 o 
   2   3   3      556.99      561.50     19.75 o 
   3   3   3       67.83       73.19      6.55 o 
   4   3   3      551.89      549.06     32.12 o 
   5   3   3       89.73       88.88      7.76 o 
   6   3   3      430.52      424.47     11.53 o 
   7   3   3      181.18      176.95      7.73 o 
   8   3   3      412.46      436.31     17.12 o 
   9   3   3      150.76      144.13     14.79 o 
  10   3   3      451.06      463.41     19.15 o 
  11   3   3      543.31      509.89     31.15 o 
  12   3   3      226.84      240.59     13.74 o 
  13   3   3       74.11       71.31      9.35 o 
  14   3   3      218.91      226.71     14.64 o 
  15   3   3       55.34       56.16     10.16 o 
  16   3   3      211.06      220.46     21.27 o 
  17   3   3       21.46       24.28      7.09 o 
   0   4   3        4.43        4.56      5.97 o 
   1   4   3      486.53      469.28     14.57 o 
   2   4   3      137.69      134.05      5.63 o 
   3   4   3      354.01      355.64     10.89 o 
   4   4   3       18.32       19.52      2.31 o 
   5   4   3      690.97      698.31     22.04 o 
   6   4   3       65.03       63.76      7.60 o 
   7   4   3      359.83      352.36     15.64 o 
   8   4   3      140.79      139.15     13.35 o 
   9   4   3      422.48      436.43     24.09 o 
  10   4   3        3.28        1.80      2.25 o 
  11   4   3      186.95      202.73     14.75 o 
  12   4   3       53.84       53.48      9.46 o 
  13   4   3      187.16      198.24     15.85 o 
  14   4   3        5.31        5.93      9.98 o 
  15   4   3      162.45      186.64     20.77 o 
  16   4   3       11.42        9.74     15.56 o 
   0   5   3      234.58      241.17     23.43 o 
   1   5   3       36.25       35.26      8.59 o 
   2   5   3      491.17      517.90     30.77 o 
   3   5   3      910.18      962.03     50.63 o 
   4   5   3      211.92      208.82     16.27 o 
   5   5   3       16.85       18.76      4.54 o 
   6   5   3      117.98      118.70     13.40 o 
   7   5   3       46.59       46.62      8.20 o 
   8   5   3      144.04      139.89     11.41 o 
   9   5   3      289.56      271.46     14.19 o 
  10   5   3       99.62      108.39     10.66 o 
  11   5   3       16.43       22.90      5.80 o 
  12   5   3      303.51      319.59     23.56 o 
  13   5   3      106.30      110.61     14.39 o 
  14   5   3       83.40       86.01     12.41 o 
  15   5   3       75.47       69.18     10.86 o 
   0   6   3       18.69       17.74      9.20 o 
   1   6   3      234.90      253.72     21.96 o 
   2   6   3       36.64       35.97      9.12 o 
   3   6   3      129.18      118.54     11.26 o 
   4   6   3       46.59       43.08      7.05 o 
   5   6   3      156.21      140.19     11.96 o 
   6   6   3       18.97       19.34      4.62 o 
   7   6   3       52.37       54.54      9.14 o 
   8   6   3       20.98       21.69      5.83 o 
   9   6   3      122.32      118.15     19.45 o 
  10   6   3        3.82        2.21      4.52 o 
  11   6   3      158.75      159.30     18.40 o 
  12   6   3       25.09       19.25      6.54 o 
  13   6   3       78.41       85.23     11.56 o 
   0   7   3       68.08       76.53     21.64 o 
   1   7   3       78.54       78.55     15.45 o 
   2   7   3       58.91       60.07     13.07 o 
   3   7   3      153.37      148.01     18.96 o 
   4   7   3       88.59       93.03     15.14 o 
   5   7   3      594.41      548.79     28.96 o 
   6   7   3       58.40       56.28     10.37 o 
   7   7   3       13.59       11.40      4.90 o 
   8   7   3       47.24       44.29      7.64 o 
   9   7   3       36.87       40.68     11.63 o 
  10   7   3       97.40      109.32     16.89 o 
  11   7   3        5.81        4.43     11.76 o 
   0   8   3       28.17       29.34     22.46 o 
   1   8   3       96.90       95.21     17.21 o 
   2   8   3       33.40       35.76     10.43 o 
   3   8   3      115.06      121.48     18.91 o 
   4   8   3        1.44        1.27      2.69 o 
   5   8   3       23.83       23.80      6.95 o 
   6   8   3       13.75       11.33      5.38 o 
   7   8   3       56.41       57.08      9.38 o 
   8   8   3        1.26        1.47      4.26 o 
   0   0   4      493.24      526.90     26.60 o 
   2   0   4       13.42       11.67      5.08 o 
   4   0   4      222.31      242.70     12.37 o 
   6   0   4        4.15        2.80      3.83 o 
   8   0   4       87.07       78.63     13.64 o 
  10   0   4       82.75       79.04      8.64 o 
  12   0   4      201.60      188.59     19.28 o 
  14   0   4       15.72       12.55      5.38 o 
  16   0   4       59.10       51.07     16.33 o 
   0   1   4      313.82      311.56     11.04 o 
   1   1   4       45.55       37.65      3.67 o 
   2   1   4       46.50       47.35      4.13 o 
   3   1   4      229.44      227.89      9.00 o 
   4   1   4      285.18      286.42     17.61 o 
   5   1   4      205.54      176.86     11.16 o 
   6   1   4      220.77      216.34      7.87 o 
   7   1   4      344.99      352.23     11.83 o 
   8   1   4      174.32      177.09     15.42 o 
   9   1   4      288.70      288.82     15.19 o 
  10   1   4      137.51      133.67      8.79 o 
  11   1   4       66.61       61.11      6.34 o 
  12   1   4        6.20        6.59      5.74 o 
  13   1   4      179.02      186.37     14.97 o 
  14   1   4       85.02       84.47     11.91 o 
  15   1   4       82.42       74.62     10.51 o 
  16   1   4       21.94       21.61      5.82 o 
   0   2   4      110.40      125.23      6.43 o 
   1   2   4      253.37      257.60      6.03 o 
   2   2   4      578.07      539.44     18.33 o 
   3   2   4      106.15       94.80      5.07 o 
   4   2   4      686.16      690.96     31.31 o 
   5   2   4       49.05       40.93      5.08 o 
   6   2   4      168.66      158.09      7.57 o 
   7   2   4       25.68       24.74      5.44 o 
   8   2   4      377.72      380.47     20.53 o 
   9   2   4      117.07      102.52      7.43 o 
  10   2   4      449.93      505.66     24.86 o 
  11   2   4       39.98       38.32      7.54 o 
  12   2   4       94.52       94.35     14.00 o 
  13   2   4      166.37      164.14     14.37 o 
  14   2   4      148.02      147.95     14.65 o 
  15   2   4        7.74        3.59      6.51 o 
  16   2   4      245.75      240.67     21.91 o 
   0   3   4      951.61     1031.67     44.72 o 
   1   3   4      186.30      151.13     13.84 o 
   2   3   4      218.14      225.99      6.81 o 
   3   3   4      133.77      108.47     10.06 o 
   4   3   4      274.20      258.07     21.52 o 
   5   3   4       93.49       96.10      7.81 o 
   6   3   4       19.91       18.52      5.75 o 
   7   3   4       64.72       58.76      8.79 o 
   8   3   4       11.55        9.22      6.91 o 
   9   3   4       67.33       65.59      8.61 o 
  10   3   4      328.01      320.91     19.16 o 
  11   3   4       39.67       38.03      7.14 o 
  12   3   4      149.56      143.16     15.10 o 
  13   3   4      108.28       98.42     13.49 o 
  14   3   4      123.67      119.85     15.02 o 
  15   3   4       85.51       81.02     11.63 o 
   0   4   4       81.22       82.77     19.57 o 
   1   4   4      111.23      108.69     15.87 o 
   2   4   4       63.19       61.39     11.19 o 
   3   4   4      252.60      247.68     13.94 o 
   4   4   4       46.43       44.45      6.50 o 
   5   4   4       54.04       50.41      6.39 o 
   6   4   4       71.38       58.49      8.53 o 
   7   4   4       32.55       38.92      6.51 o 
   8   4   4       40.74       40.32      6.95 o 
   9   4   4      197.01      200.69     18.82 o 
  10   4   4       23.77       24.83      7.21 o 
  11   4   4       11.83        8.91     11.50 o 
  12   4   4       34.10       34.78      7.77 o 
  13   4   4       93.31       91.04     12.86 o 
  14   4   4       48.08       45.07      8.78 o 
   0   5   4      491.24      512.69     51.04 o 
   1   5   4      271.37      286.26     34.57 o 
   2   5   4      100.27       96.85     12.75 o 
   3   5   4       92.01       98.33     12.93 o 
   4   5   4      159.11      175.97     17.43 o 
   5   5   4      176.14      167.54     11.88 o 
   6   5   4      169.49      158.22     12.42 o 
   7   5   4       45.68       43.21      6.70 o 
   8   5   4       51.61       45.53      8.25 o 
   9   5   4      152.30      147.32     12.20 o 
  10   5   4      245.64      251.51     20.13 o 
  11   5   4       98.82      109.56     13.89 o 
  12   5   4       41.66       36.61      7.80 o 
  13   5   4      132.20      128.22     13.96 o 
   0   6   4      322.29      314.96     43.30 o 
   1   6   4       38.54       41.00      9.80 o 
   2   6   4      161.05      174.09     20.33 o 
   3   6   4      101.31       81.36     15.36 o 
   4   6   4       99.13       83.87     15.76 o 
   5   6   4      134.80      139.48     20.44 o 
   6   6   4      127.09      133.88     17.57 o 
   7   6   4      118.89      127.46     16.70 o 
   8   6   4       94.64       97.57     17.42 o 
   9   6   4       57.56       58.70     13.85 o 
  10   6   4       67.36       67.63     13.63 o 
  11   6   4       18.67       13.11      8.75 o 
   0   7   4        4.34        2.07      6.71 o 
   1   7   4       25.55       22.04      8.98 o 
   2   7   4       22.22       22.71      7.75 o 
   3   7   4       42.41       42.51     10.75 o 
   4   7   4       56.83       52.27     14.33 o 
   5   7   4       38.20       36.52     11.50 o 
   6   7   4      146.84      144.01     22.06 o 
   7   7   4       26.05       28.29     12.12 o 
   8   7   4       31.35       30.92      9.60 o 
   0   8   4       25.29       35.64     16.16 o 
   1   8   4       12.27       17.21     11.30 o 
   2   8   4       65.90       62.11     13.64 o 
   3   8   4       44.17       40.80     11.38 o 
   4   8   4       22.75       25.97      9.76 o 
   1   0   5      329.02      346.63     14.44 o 
   3   0   5      179.87      208.57     14.51 o 
   5   0   5      264.79      305.12     19.28 o 
   7   0   5      316.51      320.03     20.83 o 
   9   0   5       85.92       90.99     11.35 o 
  11   0   5      264.00      256.96     20.21 o 
  13   0   5       86.91       83.92     21.98 o 
   0   1   5      911.36      958.42     25.00 o 
   1   1   5        4.59        3.91      3.99 o 
   2   1   5      497.61      575.63     21.21 o 
   3   1   5       65.49       66.93      7.06 o 
   4   1   5      188.49      212.63     11.34 o 
   5   1   5       28.77       30.22      3.32 o 
   6   1   5      137.08      150.47      8.49 o 
   7   1   5       81.72       81.12      7.55 o 
   8   1   5      394.86      390.60     19.96 o 
   9   1   5       12.58       10.87      4.67 o 
  10   1   5      126.74      133.69     13.08 o 
  11   1   5       21.15       23.82      7.11 o 
  12   1   5       33.15       34.63      6.29 o 
  13   1   5       26.61       23.88      5.53 o 
  14   1   5       82.13       79.93     12.61 o 
   0   2   5      152.07      166.46     19.46 o 
   1   2   5      190.60      203.33     11.47 o 
   2   2   5      123.75      135.49     14.23 o 
   3   2   5      142.82      155.51     16.07 o 
   4   2   5        5.63        4.68      6.06 o 
   5   2   5      198.63      210.16     15.03 o 
   6   2   5       19.45       22.18      5.41 o 
   7   2   5      215.15      214.37     14.26 o 
   8   2   5       48.36       42.09      7.27 o 
   9   2   5       98.54      108.68     12.29 o 
  10   2   5       10.90        9.30     10.57 o 
  11   2   5      122.21      120.69     12.28 o 
  12   2   5      145.58      147.10     15.10 o 
  13   2   5       61.88       62.28     10.73 o 
  14   2   5        4.53        3.20      5.17 o 
   0   3   5       70.56       84.42     16.17 o 
   1   3   5      395.97      413.22     27.96 o 
   2   3   5      185.24      183.11     17.08 o 
   3   3   5       34.12       36.85      8.82 o 
   4   3   5      115.16      118.79      9.59 o 
   5   3   5      119.04      128.27     11.18 o 
   6   3   5       83.09       82.80      9.08 o 
   7   3   5       82.31       77.77     10.96 o 
   8   3   5      109.72      102.46     12.63 o 
   9   3   5       54.05       64.85     11.16 o 
  10   3   5       57.07       59.13      9.26 o 
  11   3   5       59.78       54.86      9.11 o 
  12   3   5       27.72       32.87      9.24 o 
  13   3   5      402.21      397.69     27.86 o 
   0   4   5       28.75       25.86      9.95 o 
   1   4   5      115.59      128.76     15.24 o 
   2   4   5       77.63       83.18     15.08 o 
   3   4   5       20.91       20.22      6.21 o 
   4   4   5       12.21        6.36      9.57 o 
   5   4   5      138.04      139.83     18.31 o 
   6   4   5       12.27       11.69     20.86 o 
   7   4   5       11.79       14.93      5.79 o 
   8   4   5       50.38       47.29     11.70 o 
   9   4   5       64.97       71.47     13.68 o 
  10   4   5        6.30        2.50      4.79 o 
  11   4   5       30.13       25.99      5.86 o 
  12   4   5       81.50       72.91     10.60 o 
   0   5   5      380.59      444.30     57.53 o 
   1   5   5        1.10        2.07      4.04 o 
   2   5   5       28.61       33.53      8.11 o 
   3   5   5       15.99       13.27      7.33 o 
   4   5   5      114.89      127.53     23.30 o 
   5   5   5        3.91        7.77     13.74 o 
   6   5   5        1.23        3.23      8.77 o 
   7   5   5       92.25      103.13     16.27 o 
   8   5   5       23.58       30.35      9.43 o 
   9   5   5       46.21       42.72     11.73 o 
  10   5   5       91.87      100.40     15.67 o 
   0   6   5        0.21        3.81     11.02 o 
   1   6   5      133.08      136.18     20.21 o 
   2   6   5       17.51       20.07      9.89 o 
   3   6   5      107.43      114.84     18.08 o 
   4   6   5       31.66       37.99     11.22 o 
   5   6   5       66.38       71.70     15.46 o 
   6   6   5      105.66      119.43     19.37 o 
   7   6   5       65.23       61.06     12.55 o 
   8   6   5       24.27       27.50      9.38 o 
   0   7   5      140.99      140.37     28.12 o 
   1   7   5       14.40       10.33     23.92 o 
   2   7   5        7.85        8.11     19.59 o 
   3   7   5       67.90       74.58     14.73 o 
   4   7   5       19.06        9.18     22.17 o 
   0   0   6      265.82      277.61     24.75 o 
   2   0   6      738.84      754.99     53.80 o 
   4   0   6      279.70      284.57     24.76 o 
   6   0   6      106.83      113.63     29.36 o 
   8   0   6      613.28      582.57     62.63 o 
  10   0   6       85.83       96.28     21.89 o 
  12   0   6       56.86       59.44     17.99 o 
   0   1   6        3.43        2.40      9.12 o 
   1   1   6      294.04      314.38     20.50 o 
   2   1   6       74.18       78.36      8.08 o 
   3   1   6      356.98      383.17     26.62 o 
   4   1   6       38.97       41.99      6.38 o 
   5   1   6      361.94      400.78     29.16 o 
   6   1   6       78.78       76.15     11.85 o 
   7   1   6      536.27      554.83     25.17 o 
   8   1   6       57.89       55.97      8.73 o 
   9   1   6      202.45      221.47     22.42 o 
  10   1   6       18.04       18.46      7.09 o 
  11   1   6      232.35      249.71     26.24 o 
  12   1   6       22.02       21.01      9.34 o 
   0   2   6      122.55      122.20     28.62 o 
   1   2   6       37.03       43.80      9.42 o 
   2   2   6      843.42      928.87     33.31 o 
   3   2   6       56.90       52.21     10.78 o 
   4   2   6      507.78      579.26     38.49 o 
   5   2   6        9.59        9.22      6.46 o 
   6   2   6      176.24      198.47     18.66 o 
   7   2   6       53.43       43.15      9.02 o 
   8   2   6      600.18      638.23     48.54 o 
   9   2   6        5.33        2.88      6.09 o 
  10   2   6      249.66      261.85     20.08 o 
  11   2   6       17.82       16.11      7.07 o 
   0   3   6       62.73       69.48     20.40 o 
   1   3   6      268.87      266.20     22.87 o 
   2   3   6      100.72      111.68     20.64 o 
   3   3   6      172.85      176.89     18.28 o 
   4   3   6        9.16        6.28     13.61 o 
   5   3   6      152.79      148.43     16.88 o 
   6   3   6        7.36        5.19      9.60 o 
   7   3   6      114.69      112.50     15.02 o 
   8   3   6       20.61       24.83      8.91 o 
   9   3   6      128.53      137.62     21.17 o 
  10   3   6        9.93        6.01     15.59 o 
   0   4   6      149.82      157.98     27.21 o 
   1   4   6       14.59       16.97      7.86 o 
   2   4   6       66.15       67.58     14.92 o 
   3   4   6       63.86       75.78     14.49 o 
   4   4   6       89.26       97.67     16.38 o 
   5   4   6       23.67       30.71      8.43 o 
   6   4   6        7.18        4.27      9.86 o 
   7   4   6        8.81       13.51      9.39 o 
   8   4   6       35.36       39.94     10.96 o 
   9   4   6       38.86       48.98     11.40 o 
   0   5   6       48.48       39.96     15.25 o 
   1   5   6      156.05      181.85     25.47 o 
   2   5   6       96.79      106.40     25.96 o 
   3   5   6       84.25      104.23     25.04 o 
   4   5   6       30.74       37.04     10.58 o 
   5   5   6       87.02       95.37     14.67 o 
   6   5   6        6.69        3.56     10.25 o 
   0   6   6      289.00      322.89     43.52 o 
   1   6   6        9.18        4.43     14.87 o 
   2   1   7       53.56       53.81     14.51 o 
   3   1   7        3.03        1.74     12.35 o 
   4   1   7       35.59       29.92     10.78 o 
   5   1   7        2.56        1.33      8.95 o 
   6   1   7       70.20       55.05     15.26 o 
   7   1   7        1.40        0.25      4.48 o 
   0   2   7      182.55      181.00     31.95 o 
   1   2   7       66.80       61.06     11.89 o 
   2   2   7      107.40      111.60     16.01 o 
   3   2   7        8.25        5.41     16.41 o 
   4   2   7       32.91       40.04     13.35 o 
   5   2   7       85.23       79.52     18.82 o 
   6   2   7        7.34        2.65     19.14 o 
   0   3   7       44.83       39.87     13.43 o 
   1   3   7      156.12      173.39     23.78 o 
   2   3   7       14.97       14.39      8.10 o 
   3   3   7       11.88        9.55     13.80 o 
   4   3   7       36.84       33.49     13.43 o 
   5   3   7       43.00       44.60     15.50 o 
                                                 
